# Supplementary material for: Untargeted LC-MS/MS Metabolomics Study of HO-AAVPA and VPA on Breast Cancer Cell Lines
Source: Int J Mol Sci. 2023 Sep 26;24(19):14543. doi: 10.3390/ijms241914543 (PMC10572250; doi:10.3390/ijms241914543)
Supplement: Supplementary file 1 [file ijms-24-14543-s001.zip]

Archive with 1 entries (1 files):
- ijms-2534689-supplementary.pdf
